# Supplementary material for: Towards a Comprehensive Characterization of the Low-Temperature Autoxidation of Di-n-Butyl Ether
Source: Molecules. 2021 Nov 26;26(23):7174. doi: 10.3390/molecules26237174 (PMC8658975; doi:10.3390/molecules26237174)
Supplement: Supplementary file 1 [file molecules-26-07174-s001.zip]

Archive with 1 entries (1 files):
- molecules-1473575-supplementary.pdf
